# Supplementary material for: Automated registration and clustering for enhanced localization atomic force microscopy of flexible membrane proteins
Source: PLoS Comput Biol. 2025 Dec 1;21(12):e1013277. doi: 10.1371/journal.pcbi.1013277 (PMC12680352; doi:10.1371/journal.pcbi.1013277)
Supplement: S1 Table — (XLSX) [file pcbi.1013277.s001.xlsx]

## Sheet: S1_Table
Cluster (ResID)	R1 (218)	R2 (219)	R3 (223)	R4 (224)	Q (215)	W (216)	I (307)	K (309)	L (317)	P (319)	R (318)
A	24.6	22.8	—	—	25.8	—	23.3	20.2	24.7	22.3	22.4
B	—	20.3	19.8	19.8	—	23.3	21.1	18.2	22	22.4	22
C	30.2	31.5	—	—	—	28.8	20.2	18.8	21.5	21	20.4
D	32.6	31.3	—	—	—	29.4	21.4	18.6	24.4	21.8	21.3
